# Supplementary material for: DNA quantification of basidiomycetous fungi during storage of logging residues
Source: PeerJ. 2015 Apr 7;3:e887. doi: 10.7717/peerj.887 (PMC4393809; doi:10.7717/peerj.887)
Supplement: Supplemental Information 1 [file peerj-03-887-s001.xlsx]

## Sheet: All parameters
Site	Storage method	Moisture %	Precipitation med mer	Tree species	Storage time (days)	Sampling time-season	Fungal DNA (ng DNA/mg GROT)	Harvesting time	Mean temp	Dry matter loss %	Ash %
1	AStart	43.6	1.63	spruce	0	Spring 2008	0.0138097	2Spring 2008	1.49	0	1.45
1	AStart	46.3	1.63	spruce	0	Spring 2008	0.0289231	2Spring 2008	1.49	0	1.74
1	AStart	44.2	1.63	spruce	0	Spring 2008	0.0199083	2Spring 2008	1.49	0	1.32
1	AStart	44.9	1.63	spruce	0	Spring 2008	0.0126763	2Spring 2008	1.49	0	1.49
1	AStart	43	1.63	spruce	0	Spring 2008	0	2Spring 2008	1.49	0	1.58
1	Bundle	26.1	1.9	spruce	135	Autumn 2008	0.302021	2Spring 2008	13.94	-6.3	2.56
1	Bundle	36	1.9	spruce	135	Autumn 2008	0.0546866	2Spring 2008	13.94	4.6	3.13
1	Bundle	31.4	1.9	spruce	135	Autumn 2008	0.0910324	2Spring 2008	13.94		6.4
1	Bundle	24.8	1.9	spruce	135	Autumn 2008	0.4467	2Spring 2008	13.94	21.1	2.53
1	Bundle	24.4	1.9	spruce	135	Autumn 2008	0.453756	2Spring 2008	13.94	10.5	2.3
1	Bundle	22	2.01	spruce	460	Autumn 2009	0.0165113	2Spring 2008	9.47	12.34	3.22
1	Bundle	21.2	2.01	spruce	460	Autumn 2009	0.0877384	2Spring 2008	9.47	12.83	4.28
1	Bundle	17.1	2.01	spruce	460	Autumn 2009	0.0740737	2Spring 2008	9.47	11.05	4
1	Bundle	33.6	2.01	spruce	460	Autumn 2009	0.0426385	2Spring 2008	9.47	23.78	3.36
1	Bundle	31.8	2.01	spruce	460	Autumn 2009	0.0729734	2Spring 2008	9.47	12.71	4.86
1	Bundle	30.2	2.01	spruce	460	Autumn 2009	0.0319589	2Spring 2008	9.47	30.03	3.35
2	Loose	60	1.63	spruce	0	Spring 2008	0.0415075	1Autumn 2007	1.49	0	2.75
2	Loose	53.1	1.63	spruce	0	Spring 2008	0.0671321	1Autumn 2007	1.49	0	3.26
2	Loose	53.9	1.63	spruce	0	Spring 2008	0.0288004	1Autumn 2007	1.49	0	1.87
2	Loose	53.4	1.63	spruce	0	Spring 2008	0.151051	1Autumn 2007	1.49	0	2.76
2	Loose	53.5	1.63	spruce	0	Spring 2008	0.114845	1Autumn 2007	1.49	0	2.92
2	Bundle	44.1	1.9	spruce	135	Autumn 2008	0.0706917	1Autumn 2007	13.94	11.6	6.1
2	Bundle	46.1	1.9	spruce	135	Autumn 2008	0.0782266	1Autumn 2007	13.94	20.2	2.61
2	Bundle	35.8	1.9	spruce	135	Autumn 2008	0.128886	1Autumn 2007	13.94	-0.4	2.54
2	Bundle	58.6	1.9	spruce	135	Autumn 2008	0.0667317	1Autumn 2007	13.94	23.8	2.99
2	Bundle	38.1	1.9	spruce	135	Autumn 2008	0.0342802	1Autumn 2007	13.94	13.2	3.4
2	Bundle	49.7	9.43	spruce	270	Spring 2009	0.623754	1Autumn 2007	-4.11	3.8	2.2
2	Bundle	46.7	9.43	spruce	270	Spring 2009	0.17091	1Autumn 2007	-4.11	10.2	3.15
2	Bundle	62.1	9.43	spruce	270	Spring 2009	0.10532	1Autumn 2007	-4.11	10.9	2.09
2	Bundle	47.8	9.43	spruce	270	Spring 2009	0.449987	1Autumn 2007	-4.11	22.6	2.86
2	Bundle	35	9.43	spruce	270	Spring 2009	0.591574	1Autumn 2007	-4.11	-2	2.95
2	Bundle	32.3	2.01	spruce	460	Autumn 2009	0	1Autumn 2007	9.47	20.1	4.02
2	Bundle	53.2	2.01	spruce	460	Autumn 2009	0	1Autumn 2007	9.47	44.05	5.17
2	Bundle	51	2.01	spruce	460	Autumn 2009	0	1Autumn 2007	9.47	17.78	2.83
2	Bundle	53.1	2.01	spruce	460	Autumn 2009	0	1Autumn 2007	9.47	32.55	3.69
2	Bundle	48.3	2.01	spruce	460	Autumn 2009	0	1Autumn 2007	9.47	31.7	3.18
2	Bundle	43.8	2.01	spruce	460	Autumn 2009	0	1Autumn 2007	9.47	28.86	4.27
2	Loose	52.8	2.15	spruce	135	Autumn 2008	0.16942	1Autumn 2007	13.5		3.65
2	Loose	53.9	2.15	spruce	135	Autumn 2008	0.133507	1Autumn 2007	13.5		3.92
2	Loose	30.4	2.15	spruce	135	Autumn 2008	0.184387	1Autumn 2007	13.5		3.33
2	Loose	29.4	2.15	spruce	135	Autumn 2008	0.322795	1Autumn 2007	13.5		3.45
2	Loose	47.1	2.15	spruce	135	Autumn 2008	0.145763	1Autumn 2007	13.5		2.49
2	Loose	49.8	1.46	spruce	300	Spring 2009	0.0458617	1Autumn 2007	-3.47		2.52
2	Loose	54.7	1.46	spruce	300	Spring 2009	0.0171434	1Autumn 2007	-3.47		2.28
2	Loose	38	1.46	spruce	300	Spring 2009	0.408961	1Autumn 2007	-3.47		2.04
2	Loose	57	1.46	spruce	300	Spring 2009	0.0773458	1Autumn 2007	-3.47		2.06
2	Loose	53.1	1.46	spruce	300	Spring 2009	0.209244	1Autumn 2007	-3.47		1.77
2	Loose	27	2.01	spruce	460	Autumn 2009	0.48448	1Autumn 2007	9.47		1.59
2	Loose	43.8	2.01	spruce	460	Autumn 2009	0.0153465	1Autumn 2007	9.47		3.52
2	Loose	41.2	2.01	spruce	460	Autumn 2009	0	1Autumn 2007	9.47		3.26
2	Loose	34.4	2.01	spruce	460	Autumn 2009	0	1Autumn 2007	9.47		3.15
2	Loose	47.4	2.01	spruce	460	Autumn 2009	0	1Autumn 2007	9.47		2.72
2	Loose	57	2.01	spruce	460	Autumn 2009	0	1Autumn 2007	9.47		3.25
3	AStart	46.7	1.63	pine	0	Spring 2008	0.085416	2Spring 2008	1.49	0	1.64
3	AStart	48.2	1.63	pine	0	Spring 2008	0.200261	2Spring 2008	1.49	0	1.23
3	AStart	46.9	1.63	pine	0	Spring 2008	0.0543873	2Spring 2008	1.49	0	1.13
3	AStart	44.7	1.63	pine	0	Spring 2008	0.106856	2Spring 2008	1.49	0	1.05
3	AStart	39	1.63	pine	0	Spring 2008	0.0394507	2Spring 2008	1.49	0	1.21
3	Bundle	37.8	1.9	pine	135	Autumn 2008	0.0742055	2Spring 2008	13.94	11.3	3.07
3	Bundle	36.2	1.9	pine	135	Autumn 2008	0.0768838	2Spring 2008	13.94	9.1	3.43
3	Bundle	26.7	1.9	pine	135	Autumn 2008	0.355034	2Spring 2008	13.94	2	1.18
3	Bundle	30.5	1.9	pine	135	Autumn 2008	0.131124	2Spring 2008	13.94	6.4	3.67
3	Bundle	22.9	1.9	pine	135	Autumn 2008	0.578066	2Spring 2008	13.94	-4.5	1.98
3	Bundle	33.8	9.43	pine	270	Spring 2009	0.527018	2Spring 2008	-4.11	9.2	1.3
3	Bundle	29.5	9.43	pine	270	Spring 2009	0.691568	2Spring 2008	-4.11	2.7	1.06
3	Bundle	39.3	9.43	pine	270	Spring 2009	0.53913	2Spring 2008	-4.11	13.7	2.38
3	Bundle	30.8	9.43	pine	270	Spring 2009	0.356535	2Spring 2008	-4.11	9.5	2.34
3	Bundle	26.4	9.43	pine	270	Spring 2009	0.44871	2Spring 2008	-4.11	9.6	1.21
3	Bundle	19.4	2.01	pine	460	Autumn 2009	0.292565	2Spring 2008	9.47	13.65	1.64
3	Bundle	16.9	2.01	pine	460	Autumn 2009	0.356364	2Spring 2008	9.47	1.21	1.94
3	Bundle	16.8	2.01	pine	460	Autumn 2009	0.271601	2Spring 2008	9.47	8.81	1.92
3	Bundle	18.9	2.01	pine	460	Autumn 2009	0.284875	2Spring 2008	9.47	13.97	2.03
3	Bundle	20	2.01	pine	460	Autumn 2009	0.167916	2Spring 2008	9.47	7.98	3.91
3	Bundle	23.3	2.01	pine	460	Autumn 2009	0.242948	2Spring 2008	9.47	13.37	3.27
3	Loose	30.5	2.15	pine	135	Autumn 2008	0.534973	2Spring 2008	13.5		3.84
3	Loose	29.1	2.15	pine	135	Autumn 2008	0.413403	2Spring 2008	13.5		3.05
3	Loose	28	2.15	pine	135	Autumn 2008	0.370572	2Spring 2008	13.5		1.72
3	Loose	26.1	2.15	pine	135	Autumn 2008	0.377027	2Spring 2008	13.5		1.41
3	Loose	27.4	2.15	pine	135	Autumn 2008	0.366612	2Spring 2008	13.5		6.25
3	Loose	56.2	1.46	pine	300	Spring 2009	0.26216	2Spring 2008	-3.47		4.04
3	Loose	39.1	1.46	pine	300	Spring 2009	0.329507	2Spring 2008	-3.47		1.41
3	Loose	39.6	1.46	pine	300	Spring 2009	0.356072	2Spring 2008	-3.47		1.24
3	Loose	31.4	1.46	pine	300	Spring 2009	0.524004	2Spring 2008	-3.47		1.33
3	Loose	30.4	1.46	pine	300	Spring 2009	0.293757	2Spring 2008	-3.47		0.89
3	Loose	25	2.01	pine	460	Autumn 2009	0.451522	2Spring 2008	9.47		2.07
3	Loose	32.8	2.01	pine	460	Autumn 2009	0.23634	2Spring 2008	9.47		3.98
3	Loose	23.1	2.01	pine	460	Autumn 2009	0.200997	2Spring 2008	9.47		0.79
3	Loose	21.8	2.01	pine	460	Autumn 2009	0.449236	2Spring 2008	9.47		1.28
3	Loose	32.6	2.01	pine	460	Autumn 2009	0.0340922	2Spring 2008	9.47		1.51
3	Loose	33.3	2.01	pine	460	Autumn 2009	0.170005	2Spring 2008	9.47		4.2
4	AStart	45.3	2.15	spruce	0	Autumn 2008	0.0196561	3Autumn 2008	13.5	0	6.7
4	AStart	42.8	2.15	spruce	0	Autumn 2008	0.0219403	3Autumn 2008	13.5	0	5.59
4	AStart	42.3	2.15	spruce	0	Autumn 2008	0.0296592	3Autumn 2008	13.5	0	4.91
4	AStart	49.4	2.15	spruce	0	Autumn 2008	0	3Autumn 2008	13.5	0	14.07
4	AStart	47.1	2.15	spruce	0	Autumn 2008	0	3Autumn 2008	13.5	0	6.03
4	Bundle	56.7	1.46	spruce	170	Spring 2009	0	3Autumn 2008	-3.47	28.7	11.08
4	Bundle	50.5	1.46	spruce	170	Spring 2009	0.0434851	3Autumn 2008	-3.47	19.1	4.72
4	Bundle	61.8	1.46	spruce	170	Spring 2009	0.0731581	3Autumn 2008	-3.47	31.3	6.57
4	Bundle	46.6	1.46	spruce	170	Spring 2009	0	3Autumn 2008	-3.47	15.3	3.29
4	Bundle	50.5	1.46	spruce	170	Spring 2009	0.021462	3Autumn 2008	-3.47	17.1	8.06
4	Bundle	31	2.01	spruce	300	Autumn 2009	0	3Autumn 2008	9.47	28.53	9.25
4	Bundle	34.5	2.01	spruce	300	Autumn 2009	0	3Autumn 2008	9.47	37.78	11.02
4	Bundle	34.4	2.01	spruce	300	Autumn 2009	0.0116624	3Autumn 2008	9.47	17.9	5.57
4	Bundle	36.5	2.01	spruce	300	Autumn 2009	0	3Autumn 2008	9.47	28.29	17.75
4	Bundle	28.7	2.01	spruce	300	Autumn 2009	0.0497043	3Autumn 2008	9.47	24.31	4.29
4	Bundle	32.4	2.01	spruce	300	Autumn 2009	0.0383176	3Autumn 2008	9.47	19.72	4.04
5	AStart	53.8	2.03	pine	0	Autumn 2008	0.0278436	3Autumn 2008	12.9	0	4.43
5	AStart	50.8	2.03	pine	0	Autumn 2008	0.0275594	3Autumn 2008	12.9	0	4.76
5	AStart	55	2.03	pine	0	Autumn 2008	0.0736147	3Autumn 2008	12.9	0	4.85
5	AStart	52.4	2.03	pine	0	Autumn 2008	0.0187388	3Autumn 2008	12.9	0	7.63
5	AStart	57.4	2.03	pine	0	Autumn 2008	0	3Autumn 2008	12.9	0	4.59
5	Bundle	54.4	1.46	pine	170	Spring 2009	0	3Autumn 2008	-3.47	0	2.99
5	Bundle	49.7	1.46	pine	170	Spring 2009	0	3Autumn 2008	-3.47	0.9	4.77
5	Bundle	59.5	1.46	pine	170	Spring 2009	0.17089	3Autumn 2008	-3.47	11.1	3.88
5	Bundle	65.9	1.46	pine	170	Spring 2009	0	3Autumn 2008	-3.47	21.6	3.75
5	Bundle	55.5	1.46	pine	170	Spring 2009	0.045531	3Autumn 2008	-3.47	8.6	4.01
5	Bundle	33.6	2.01	pine	300	Autumn 2009	0	3Autumn 2008	9.47	26.52
5	Bundle	30.1	2.01	pine	300	Autumn 2009	0.392995	3Autumn 2008	9.47	16.02	4.54
5	Bundle	43.3	2.01	pine	300	Autumn 2009	0	3Autumn 2008	9.47	12.03	6.57
5	Bundle	35.8	2.01	pine	300	Autumn 2009	0	3Autumn 2008	9.47	10.99	20.83
5	Bundle	31.9	2.01	pine	300	Autumn 2009	0.141306	3Autumn 2008	9.47	14.91	5.13
5	Bundle	58.5	2.01	pine	300	Autumn 2009	0	3Autumn 2008	9.47	25.57	8.68
5	Loose	63.2	1.46	pine	170	Spring 2009	0.224792	3Autumn 2008	-3.47		4.97
5	Loose	66.8	1.46	pine	170	Spring 2009	0.0673714	3Autumn 2008	-3.47		3.72
5	Loose	63.5	1.46	pine	170	Spring 2009	0	3Autumn 2008	-3.47		8.73
5	Loose	54.4	1.46	pine	170	Spring 2009	0.0517689	3Autumn 2008	-3.47		11.01
5	Loose	59.5	1.46	pine	170	Spring 2009	0.0637745	3Autumn 2008	-3.47		2.9
5	Loose	54	2.01	pine	300	Autumn 2009	0.0418479	3Autumn 2008	9.47		7.41
5	Loose	49.5	2.01	pine	300	Autumn 2009	0	3Autumn 2008	9.47		10
5	Loose	41.6	2.01	pine	300	Autumn 2009	0	3Autumn 2008	9.47		5.31
5	Loose	44.4	2.01	pine	300	Autumn 2009	0.146266	3Autumn 2008	9.47		3.36
5	Loose	43.4	2.01	pine	300	Autumn 2009	0	3Autumn 2008	9.47		4.72
5	Loose	41.9	2.01	pine	300	Autumn 2009	0.0342118	3Autumn 2008	9.47		8.02

## Sheet: Fig DNA
Site	Storage method	Tree species	Storage time (days)	Fungal DNA (ng DNA/mg GROT)	Mean	SD	SE		Site	Storage method	Tree species	Storage time (days)	Mean	SD	SE		Site	Storage method	Tree species	Storage time (days)	Mean	SE
1	AStart	spruce	0	0.0138097	0.0150635	0.0106035	0.00530177		1	AStart	spruce	0	0.0150635	0.0106035	0.00530177		1	AStart	spruce	0	0.0150635	0.00530177
1	AStart	spruce	0	0.0289231					1	Bundle	spruce	135	0.269639	0.190002	0.095001		1	Bundle	spruce	135	0.269639	0.095001
1	AStart	spruce	0	0.0199083					1	Bundle	spruce	460	0.0543157	0.0280033	0.0140017		1	Bundle	spruce	460	0.0543157	0.0140017
1	AStart	spruce	0	0.0126763					2	Loose	spruce	0	0.0806672	0.051305	0.0256525
1	AStart	spruce	0	0					2	Bundle	spruce	135	0.0757633	0.0341183	0.0170592		2	Loose	spruce	0	0.0806672	0.0256525
1	Bundle	spruce	135	0.302021	0.269639	0.190002	0.095001		2	Bundle	spruce	270	0.388309	0.238695	0.119347		2	Loose	spruce	135	0.191174	0.0381043
1	Bundle	spruce	135	0.0546866					2	Bundle	spruce	460	0	0	0		2	Loose	spruce	300	0.151711	0.0807506
1	Bundle	spruce	135	0.0910324					2	Loose	spruce	135	0.191174	0.0762087	0.0381043		2	Loose	spruce	460	0.0833045	0.0983155
1	Bundle	spruce	135	0.4467					2	Loose	spruce	300	0.151711	0.161501	0.0807506
1	Bundle	spruce	135	0.453756					2	Loose	spruce	460	0.0833045	0.196631	0.0983155		2	Loose	spruce	0	0.0806672	0.0256525
1	Bundle	spruce	460	0.0165113	0.0543157	0.0280033	0.0140017		3	AStart	pine	0	0.0972742	0.063288	0.031644		2	Bundle	spruce	135	0.0757633	0.0170592
1	Bundle	spruce	460	0.0877384					3	Bundle	pine	135	0.243063	0.219899	0.10995		2	Bundle	spruce	270	0.388309	0.119347
1	Bundle	spruce	460	0.0740737					3	Bundle	pine	270	0.512592	0.123875	0.0619373		2	Bundle	spruce	460	0	0
1	Bundle	spruce	460	0.0426385					3	Bundle	pine	460	0.269378	0.0621972	0.0310986
1	Bundle	spruce	460	0.0729734					3	Loose	pine	135	0.412517	0.0709267	0.0354634		3	AStart	pine	0	0.0972742	0.031644
1	Bundle	spruce	460	0.0319589					3	Loose	pine	300	0.3531	0.101938	0.050969		3	Bundle	pine	135	0.243063	0.10995
2	Loose	spruce	0	0.0415075	0.0806672	0.051305	0.0256525		3	Loose	pine	460	0.257032	0.164689	0.0823446		3	Bundle	pine	270	0.512592	0.0619373
2	Loose	spruce	0	0.0671321					4	AStart	spruce	0	0.0142511	0.0135271	0.00676357		3	Bundle	pine	460	0.269378	0.0310986
2	Loose	spruce	0	0.0288004					4	Bundle	spruce	170	0.027621	0.0311812	0.0155906
2	Loose	spruce	0	0.151051					4	Bundle	spruce	300	0.0166141	0.0219937	0.0109968		3	AStart	pine	0	0.0972742	0.031644
2	Loose	spruce	0	0.114845					5	AStart	pine	0	0.0295513	0.0271047	0.0135523		3	Loose	pine	135	0.412517	0.0354634
2	Bundle	spruce	135	0.0706917	0.0757633	0.0341183	0.0170592		5	Bundle	pine	170	0.0432842	0.0740081	0.0370041		3	Loose	pine	300	0.3531	0.050969
2	Bundle	spruce	135	0.0782266					5	Bundle	pine	300	0.0890502	0.159269	0.0796345		3	Loose	pine	460	0.257032	0.0823446
2	Bundle	spruce	135	0.128886					5	Loose	pine	170	0.0815415	0.0845173	0.0422587
2	Bundle	spruce	135	0.0667317					5	Loose	pine	300	0.0370543	0.0567051	0.0283526		4	AStart	spruce	0	0.0142511	0.00676357
2	Bundle	spruce	135	0.0342802													4	Bundle	spruce	170	0.027621	0.0155906
2	Bundle	spruce	270	0.623754	0.388309	0.238695	0.119347										4	Bundle	spruce	300	0.0166141	0.0109968
2	Bundle	spruce	270	0.17091
2	Bundle	spruce	270	0.10532													5	AStart	pine	0	0.0295513	0.0135523
2	Bundle	spruce	270	0.449987													5	Bundle	pine	170	0.0432842	0.0370041
2	Bundle	spruce	270	0.591574													5	Bundle	pine	300	0.0890502	0.0796345
2	Bundle	spruce	460	0	0	0	0
2	Bundle	spruce	460	0													5	AStart	pine	0	0.0295513	0.0135523
2	Bundle	spruce	460	0													5	Loose	pine	170	0.0815415	0.0422587
2	Bundle	spruce	460	0													5	Loose	pine	300	0.0370543	0.0283526
2	Bundle	spruce	460	0
2	Bundle	spruce	460	0
2	Loose	spruce	135	0.16942	0.191174	0.0762087	0.0381043
2	Loose	spruce	135	0.133507
2	Loose	spruce	135	0.184387
2	Loose	spruce	135	0.322795
2	Loose	spruce	135	0.145763
2	Loose	spruce	300	0.0458617	0.151711	0.161501	0.0807506
2	Loose	spruce	300	0.0171434
2	Loose	spruce	300	0.408961
2	Loose	spruce	300	0.0773458
2	Loose	spruce	300	0.209244
2	Loose	spruce	460	0.48448	0.0833045	0.196631	0.0983155
2	Loose	spruce	460	0.0153465
2	Loose	spruce	460	0
2	Loose	spruce	460	0
2	Loose	spruce	460	0
2	Loose	spruce	460	0
3	AStart	pine	0	0.085416	0.0972742	0.063288	0.031644
3	AStart	pine	0	0.200261
3	AStart	pine	0	0.0543873
3	AStart	pine	0	0.106856
3	AStart	pine	0	0.0394507
3	Bundle	pine	135	0.0742055	0.243063	0.219899	0.10995
3	Bundle	pine	135	0.0768838
3	Bundle	pine	135	0.355034
3	Bundle	pine	135	0.131124
3	Bundle	pine	135	0.578066
3	Bundle	pine	270	0.527018	0.512592	0.123875	0.0619373
3	Bundle	pine	270	0.691568
3	Bundle	pine	270	0.53913
3	Bundle	pine	270	0.356535
3	Bundle	pine	270	0.44871
3	Bundle	pine	460	0.292565	0.269378	0.0621972	0.0310986
3	Bundle	pine	460	0.356364
3	Bundle	pine	460	0.271601
3	Bundle	pine	460	0.284875
3	Bundle	pine	460	0.167916
3	Bundle	pine	460	0.242948
3	Loose	pine	135	0.534973	0.412517	0.0709267	0.0354634
3	Loose	pine	135	0.413403
3	Loose	pine	135	0.370572
3	Loose	pine	135	0.377027
3	Loose	pine	135	0.366612
3	Loose	pine	300	0.26216	0.3531	0.101938	0.050969
3	Loose	pine	300	0.329507
3	Loose	pine	300	0.356072
3	Loose	pine	300	0.524004
3	Loose	pine	300	0.293757
3	Loose	pine	460	0.451522	0.257032	0.164689	0.0823446
3	Loose	pine	460	0.23634
3	Loose	pine	460	0.200997
3	Loose	pine	460	0.449236
3	Loose	pine	460	0.0340922
3	Loose	pine	460	0.170005
4	AStart	spruce	0	0.0196561	0.0142511	0.0135271	0.00676357
4	AStart	spruce	0	0.0219403
4	AStart	spruce	0	0.0296592
4	AStart	spruce	0	0
4	AStart	spruce	0	0
4	Bundle	spruce	170	0	0.027621	0.0311812	0.0155906
4	Bundle	spruce	170	0.0434851
4	Bundle	spruce	170	0.0731581
4	Bundle	spruce	170	0
4	Bundle	spruce	170	0.021462
4	Bundle	spruce	300	0	0.0166141	0.0219937	0.0109968
4	Bundle	spruce	300	0
4	Bundle	spruce	300	0.0116624
4	Bundle	spruce	300	0
4	Bundle	spruce	300	0.0497043
4	Bundle	spruce	300	0.0383176
5	AStart	pine	0	0.0278436	0.0295513	0.0271047	0.0135523
5	AStart	pine	0	0.0275594
5	AStart	pine	0	0.0736147
5	AStart	pine	0	0.0187388
5	AStart	pine	0	0
5	Bundle	pine	170	0	0.0432842	0.0740081	0.0370041
5	Bundle	pine	170	0
5	Bundle	pine	170	0.17089
5	Bundle	pine	170	0
5	Bundle	pine	170	0.045531
5	Bundle	pine	300	0	0.0890502	0.159269	0.0796345
5	Bundle	pine	300	0.392995
5	Bundle	pine	300	0
5	Bundle	pine	300	0
5	Bundle	pine	300	0.141306
5	Bundle	pine	300	0
5	Loose	pine	170	0.224792	0.0815415	0.0845173	0.0422587
5	Loose	pine	170	0.0673714
5	Loose	pine	170	0
5	Loose	pine	170	0.0517689
5	Loose	pine	170	0.0637745
5	Loose	pine	300	0.0418479	0.0370543	0.0567051	0.0283526
5	Loose	pine	300	0
5	Loose	pine	300	0
5	Loose	pine	300	0.146266
5	Loose	pine	300	0
5	Loose	pine	300	0.0342118
